# Supplementary material for: Enhanced Immune Response Against the Thomsen-Friedenreich Tumor Antigen Using a Bivalent Entirely Carbohydrate Conjugate
Source: Molecules. 2020 Mar 13;25(6):1319. doi: 10.3390/molecules25061319 (PMC7144725; doi:10.3390/molecules25061319)
Supplement: Supplementary file 1 [file molecules-25-01319-s001.zip]

Archive with 5 entries (5 files):
- SI/Doc. S1-Compound Characterization.docx
- SI/Doc. S2-Table S1.docx
- SI/Doc. S3-SchemeS1-S2.docx
- SI/Doc. S4-FigS1-S6.docx
- SI/Doc. S5-materials and methods.docx
